# Supplementary material for: A one-dimensional triaqua­europium(III)–1H,3H-benzimidazol-3-ium-5,6-dicarboxyl­ate–sulfate polymeric structure
Source: Acta Crystallogr Sect E Struct Rep Online. 2011 Aug 27;67(Pt 9):m1310–1. doi: 10.1107/S1600536811034337 (PMC3200740; doi:10.1107/S1600536811034337)
Supplement: Supplementary file 1 [file e-67-m1310-sup1.cif]

##############################################################################
#                                                                            #
# This CIF contains the data in a paper accepted for publication in          #
# Acta Crystallographica Section E. It conforms to the requirements of       #
# Notes for Authors for Acta Crystallographica Section E, and has been       #
# peer reviewed under the auspices of the IUCr Commission on Journals.       #
#                                                                            #
# Full details of the Crystallographic Information File format               #
# are given in the paper "The Crystallographic Information File (CIF):       #
# a New Standard Archive File for Crystallography" by S. R. Hall, F. H.      #
# Allen and I. D. Brown [Acta Cryst. (1991), A47, 655-685].                  #
#                                                                            #
# The current version of the core CIF dictionary is obtainable from          #
# ftp://ftp.iucr.org/pub/cif_core.dic.                                       #
#                                                                            #
# Software is freely available for graphical display of the structure(s)     #
# in this CIF. For information consult the CIF software page                 #
# http://www.iucr.org/resources/cif/software.                                #
#                                                                            #
# This file may be used for bona fide research purposes within the           #
# scientific community so long as proper attribution is given to the journal # 
# article from which it was obtained.                                        #
#                                                                            #
##############################################################################
data_global
_audit_creation_method     SHELXL-97
_journal_date_recd_electronic     2011-08-05
_journal_date_accepted     2011-08-21
_journal_name_full     'Acta Crystallographica, Section E'
_journal_year     2011
_journal_volume     67
_journal_issue      9
_journal_page_first     m1310
_journal_page_last     m1311
_journal_paper_category     QM
_journal_coeditor_code     HY2456
_publ_contact_author_name     'Rong-Hua Zeng'
_publ_contact_author_address
;
School of Chemistry and Environment
South China Normal University
Guangzhou 510006
People's Republic of China
;
_publ_contact_author_email     zrh321@yahoo.com.cn
_publ_contact_author_fax     '86 20 39310187'
_publ_contact_author_phone     '86 20 39310187'
_publ_section_title
;\
A one-dimensional
triaquaeuropium(III)--1<i>H</i>,3<i>H</i>-benzimidazol-3-ium-5,6-\
dicarboxylate--sulfate polymeric structure
;
loop_
    _publ_author_name
    _publ_author_footnote
    _publ_author_address
    'Xia Cai' .
;
School of Chemistry and Environment
South China Normal University
Guangzhou 510006
People's Republic of China
;
    'Jing-Jun Lin' .
;
School of Chemistry and Environment
South China Normal University
Guangzhou 510006
People's Republic of China
;
    'Hao-Zhao Chen' .
;
School of Chemistry and Environment
South China Normal University
Guangzhou 510006
People's Republic of China
;
    'Lai-Chen Chen' .
;
School of Chemistry and Environment
South China Normal University
Guangzhou 510006
People's Republic of China
;
    'Rong-Hua Zeng' .
;
School of Chemistry and Environment
South China Normal University
Guangzhou 510006
People's Republic of China
and Key Lab of Technology on Electrochemical Energy
Storage and Power Generation in Guangdong Universities
South China Normal University
Guangzhou 510006
People's Republic of China
;
_chemical_name_systematic
;
<i>catena</i>-poly[[[triaquaeuropium(III)]-bis(\m-1<i>H</i>,3<i>H</i>-\
benzimidazol-3-ium-5,6-dicarboxylato-\
\k^3^<i>O</i>^5^,<i>O</i>^5'^:<i>O</i>^6^)-\
[triaquaeuropium(III)]-di-\m-sulfato-\
\k^3^<i>O</i>:<i>O</i>,<i>O</i>';\k^3^<i>O</i>,<i>O</i>':<i>O</i>']
hexahydrate]
;
_chemical_name_common     ?
_chemical_formula_moiety     'C18 H22 Eu2 N4 O22 S2, 6(H2 O)'
_chemical_formula_sum     'C18 H34 Eu2 N4 O28 S2'
_chemical_formula_iupac     '[Eu2 (C9 H5 N2 O4)2 (S O4)2 (H2 O)6], 6H2 O'
_chemical_formula_weight     1122.58
_chemical_melting_point     ?
_symmetry_cell_setting     triclinic
_symmetry_space_group_name_H-M     'P -1'
_symmetry_space_group_name_Hall     '-P 1'
loop_
    _symmetry_equiv_pos_as_xyz
    'x, y, z'
    '-x, -y, -z'
_cell_length_a     7.1261(16)
_cell_length_b     9.581(2)
_cell_length_c     12.424(3)
_cell_angle_alpha     100.496(3)
_cell_angle_beta     98.060(3)
_cell_angle_gamma     94.979(3)
_cell_volume     820.3(3)
_cell_formula_units_Z     1
_cell_measurement_reflns_used     3240
_cell_measurement_theta_min     2.48
_cell_measurement_theta_max     25.2
_cell_measurement_temperature     298(2)
_exptl_crystal_description     block
_exptl_crystal_colour     colorless
_exptl_crystal_size_max     0.30
_exptl_crystal_size_mid     0.26
_exptl_crystal_size_min     0.20
_exptl_crystal_density_diffrn     2.273
_exptl_crystal_density_meas     ?
_exptl_crystal_density_method     'not measured'
_exptl_crystal_F_000     552
_exptl_absorpt_coefficient_mu     4.033
_exptl_absorpt_correction_type     multi-scan
_exptl_absorpt_process_details     '(SADABS; Bruker, 2001)'
_exptl_absorpt_correction_T_min     0.310
_exptl_absorpt_correction_T_max     0.446
_exptl_special_details     ?
_diffrn_ambient_temperature     298(2)
_diffrn_radiation_type     MoK\a
_diffrn_radiation_wavelength     0.71073
_diffrn_radiation_source     'fine-focus sealed tube'
_diffrn_radiation_monochromator     graphite
_diffrn_measurement_device_type     'Bruker APEXII CCD'
_diffrn_measurement_method     '\f and \w scans'
_diffrn_detector_area_resol_mean     ?
_diffrn_reflns_number     4076
_diffrn_reflns_av_R_equivalents     0.0237
_diffrn_reflns_av_sigmaI/netI     0.0407
_diffrn_reflns_theta_min     1.69
_diffrn_reflns_theta_max     25.20
_diffrn_reflns_theta_full     25.20
_diffrn_measured_fraction_theta_max     0.962
_diffrn_measured_fraction_theta_full     0.962
_diffrn_reflns_limit_h_min     -8
_diffrn_reflns_limit_h_max     8
_diffrn_reflns_limit_k_min     -10
_diffrn_reflns_limit_k_max     11
_diffrn_reflns_limit_l_min     -14
_diffrn_reflns_limit_l_max     14
_diffrn_standards_number     ?
_diffrn_standards_interval_count     ?
_diffrn_standards_interval_time     ?
_diffrn_standards_decay_%     ?
_refine_special_details
;
;
_reflns_number_total     2841
_reflns_number_gt     2669
_reflns_threshold_expression     I>2\s(I)
_refine_ls_structure_factor_coef     Fsqd
_refine_ls_matrix_type     full
_refine_ls_R_factor_all     0.0382
_refine_ls_R_factor_gt     0.0362
_refine_ls_wR_factor_gt     0.0941
_refine_ls_wR_factor_ref     0.0965
_refine_ls_goodness_of_fit_ref     1.023
_refine_ls_restrained_S_all     1.023
_refine_ls_number_reflns     2841
_refine_ls_number_parameters     248
_refine_ls_number_restraints     0
_refine_ls_hydrogen_treatment     mixed
_refine_ls_weighting_scheme     calc
_refine_ls_weighting_details
         'calc w=1/[\s^2^(Fo^2^)+(0.0656P)^2^+2.2735P] where P=(Fo^2^+2Fc^2^)/3'
_atom_sites_solution_hydrogens     geom
_atom_sites_solution_primary     direct
_atom_sites_solution_secondary     difmap
_refine_ls_shift/su_max     0.000
_refine_ls_shift/su_mean     0.000
_refine_diff_density_max     1.821
_refine_diff_density_min     -2.507
_refine_ls_extinction_method     none
_refine_ls_extinction_coef     ?
loop_
    _atom_type_symbol
    _atom_type_description
    _atom_type_scat_dispersion_real
    _atom_type_scat_dispersion_imag
    _atom_type_scat_source
    'C' 'C' 0.0033 0.0016
                         'International Tables Vol C Tables 4.2.6.8 and 6.1.1.4'
    'H' 'H' 0.0000 0.0000
                         'International Tables Vol C Tables 4.2.6.8 and 6.1.1.4'
    'Eu' 'Eu' -0.1578 3.6682
                         'International Tables Vol C Tables 4.2.6.8 and 6.1.1.4'
    'N' 'N' 0.0061 0.0033
                         'International Tables Vol C Tables 4.2.6.8 and 6.1.1.4'
    'O' 'O' 0.0106 0.0060
                         'International Tables Vol C Tables 4.2.6.8 and 6.1.1.4'
    'S' 'S' 0.1246 0.1234
                         'International Tables Vol C Tables 4.2.6.8 and 6.1.1.4'
_computing_data_collection     'APEX2 (Bruker, 2007)'
_computing_cell_refinement     'SAINT (Bruker, 2007)'
_computing_data_reduction     'SAINT (Bruker, 2007)'
_computing_structure_solution     'SHELXS97 (Sheldrick, 2008)'
_computing_structure_refinement     'SHELXL97 (Sheldrick, 2008)'
_computing_molecular_graphics
                    'ORTEPIII (Burnett & Johnson, 1996) and PLATON (Spek, 2009)'
_computing_publication_material     'SHELXL97  (Sheldrick, 2008)'
loop_
    _atom_site_type_symbol
    _atom_site_label
    _atom_site_fract_x
    _atom_site_fract_y
    _atom_site_fract_z
    _atom_site_U_iso_or_equiv
    _atom_site_adp_type
    _atom_site_calc_flag
    _atom_site_refinement_flags
    _atom_site_occupancy
    _atom_site_symmetry_multiplicity
    _atom_site_disorder_assembly
    _atom_site_disorder_group
    Eu Eu1 0.82011(3) 0.30949(3) -0.00038(2) 0.01547(13) Uani d . 1 1 . .
    S S3 0.7557(2) 0.48078(15) -0.19659(11) 0.0178(3) Uani d . 1 1 . .
    O O1 0.8381(6) 0.2686(5) 0.1916(3) 0.0245(9) Uani d . 1 1 . .
    O O2 1.0266(6) 0.1509(4) 0.0920(3) 0.0235(9) Uani d . 1 1 . .
    O O7 0.6411(6) 0.3533(5) -0.1756(3) 0.0255(9) Uani d . 1 1 . .
    O O8 0.9029(5) 0.5245(4) -0.0939(3) 0.0197(8) Uani d . 1 1 . .
    O O5 0.6331(6) 0.5948(5) -0.2072(3) 0.0274(9) Uani d . 1 1 . .
    O O6 0.8483(7) 0.4467(5) -0.2935(3) 0.0286(10) Uani d . 1 1 . .
    N N1 1.3014(7) -0.0260(6) 0.5455(4) 0.0249(11) Uani d . 1 1 . .
    N N2 1.2981(7) 0.2039(6) 0.5675(4) 0.0251(11) Uani d . 1 1 . .
    H H2 1.3174 0.2932 0.5979 0.030 Uiso calc R 1 1 . .
    C C1 0.9614(8) 0.1832(6) 0.1807(5) 0.0190(12) Uani d . 1 1 . .
    C C2 1.0383(8) 0.1201(6) 0.2791(5) 0.0194(12) Uani d . 1 1 . .
    C C3 1.0338(8) -0.0312(6) 0.2662(4) 0.0164(11) Uani d . 1 1 . .
    C C5 1.1219(8) -0.0927(6) 0.3485(5) 0.0198(12) Uani d . 1 1 . .
    H H5 1.1239 -0.1911 0.3393 0.024 Uiso calc R 1 1 . .
    C C6 1.2079(8) -0.0005(6) 0.4462(5) 0.0218(12) Uani d . 1 1 . .
    C C7 1.2050(8) 0.1468(6) 0.4603(5) 0.0213(12) Uani d . 1 1 . .
    C C8 1.3518(9) 0.0977(7) 0.6146(5) 0.0274(14) Uani d . 1 1 . .
    H H8 1.4162 0.1086 0.6866 0.033 Uiso calc R 1 1 . .
    C C9 1.1232(8) 0.2109(6) 0.3771(4) 0.0189(11) Uani d . 1 1 . .
    H H9 1.1250 0.3095 0.3864 0.023 Uiso calc R 1 1 . .
    O O4W 0.5121(7) 0.1310(5) 0.2584(4) 0.0352(11) Uani d . 1 1 . .
    H H8W 0.6008 0.1653 0.2294 0.053 Uiso d R 1 1 . .
    H H7W 0.4457 0.2009 0.2736 0.053 Uiso d R 1 1 . .
    O O6W 0.7298(9) 0.5166(6) 0.3452(4) 0.0439(13) Uani d . 1 1 . .
    H H11W 0.8442 0.5054 0.3395 0.066 Uiso d R 1 1 . .
    H H12W 0.6655 0.4779 0.2826 0.09(4) Uiso d R 1 1 . .
    O O5W 0.6913(11) 0.3173(6) 0.4890(5) 0.0644(19) Uani d . 1 1 . .
    H H9W 0.6934 0.3808 0.4506 0.097 Uiso d R 1 1 . .
    H H10W 0.7710 0.3559 0.5453 0.097 Uiso d R 1 1 . .
    O O3W 0.7114(6) 0.0596(4) -0.0781(4) 0.0283(10) Uani d . 1 1 . .
    H H5W 0.6097 0.0179 -0.1180 0.042 Uiso d R 1 1 . .
    H H6W 0.7713 -0.0084 -0.0605 0.042 Uiso d R 1 1 . .
    O O1W 0.7080(6) 0.5224(4) 0.0984(4) 0.0266(9) Uani d . 1 1 . .
    H H2W 0.6011 0.5504 0.1051 0.040 Uiso d R 1 1 . .
    H H1W 0.7804 0.5996 0.1181 0.040 Uiso d R 1 1 . .
    O O2W 0.4946(6) 0.2615(5) 0.0214(4) 0.0308(10) Uani d . 1 1 . .
    H H4W 0.4110 0.1952 -0.0161 0.046 Uiso d R 1 1 . .
    H H3W 0.4346 0.3063 0.0678 0.046 Uiso d R 1 1 . .
    C C4 0.9079(8) -0.1258(6) 0.1673(4) 0.0179(11) Uani d . 1 1 . .
    O O4 0.9655(6) -0.2426(4) 0.1255(3) 0.0226(9) Uani d . 1 1 . .
    O O3 0.7505(6) -0.0878(5) 0.1382(4) 0.0290(10) Uani d . 1 1 . .
    H H1A 1.323(11) -0.109(9) 0.557(6) 0.035 Uiso d . 1 1 . .
loop_
    _atom_site_aniso_label
    _atom_site_aniso_U_11
    _atom_site_aniso_U_22
    _atom_site_aniso_U_33
    _atom_site_aniso_U_12
    _atom_site_aniso_U_13
    _atom_site_aniso_U_23
    Eu1 0.01833(18) 0.01343(19) 0.01383(18) 0.00052(11) 0.00124(11) 0.00220(12)
    S3 0.0222(7) 0.0163(7) 0.0138(6) -0.0006(5) 0.0006(5) 0.0030(5)
    O1 0.031(2) 0.026(2) 0.018(2) 0.0101(18) 0.0039(17) 0.0053(17)
    O2 0.032(2) 0.022(2) 0.018(2) 0.0070(18) 0.0074(17) 0.0046(17)
    O7 0.027(2) 0.021(2) 0.024(2) -0.0095(17) -0.0053(17) 0.0065(17)
    O8 0.021(2) 0.020(2) 0.0140(19) -0.0041(16) -0.0042(15) 0.0017(16)
    O5 0.034(2) 0.023(2) 0.024(2) 0.0087(18) -0.0010(18) 0.0051(18)
    O6 0.042(3) 0.025(2) 0.018(2) 0.0020(19) 0.0083(18) 0.0016(17)
    N1 0.029(3) 0.027(3) 0.021(3) 0.005(2) 0.004(2) 0.011(2)
    N2 0.033(3) 0.022(3) 0.016(2) -0.003(2) 0.002(2) -0.001(2)
    C1 0.026(3) 0.013(3) 0.018(3) 0.001(2) 0.001(2) 0.004(2)
    C2 0.018(3) 0.020(3) 0.020(3) 0.000(2) 0.004(2) 0.004(2)
    C3 0.019(3) 0.013(3) 0.017(3) -0.001(2) 0.003(2) 0.002(2)
    C5 0.024(3) 0.013(3) 0.024(3) 0.002(2) 0.007(2) 0.002(2)
    C6 0.024(3) 0.022(3) 0.020(3) 0.000(2) 0.005(2) 0.007(2)
    C7 0.025(3) 0.022(3) 0.015(3) -0.002(2) 0.005(2) 0.002(2)
    C8 0.028(3) 0.039(4) 0.013(3) 0.001(3) -0.002(2) 0.007(3)
    C9 0.025(3) 0.015(3) 0.016(3) -0.001(2) 0.005(2) 0.002(2)
    O4W 0.035(2) 0.037(3) 0.039(3) 0.003(2) 0.012(2) 0.014(2)
    O6W 0.067(4) 0.036(3) 0.024(3) 0.016(3) -0.003(2) -0.002(2)
    O5W 0.123(6) 0.031(3) 0.033(3) 0.003(3) -0.006(3) 0.007(2)
    O3W 0.030(2) 0.019(2) 0.032(2) -0.0014(18) -0.0022(18) 0.0008(18)
    O1W 0.024(2) 0.014(2) 0.043(3) 0.0046(16) 0.0111(19) 0.0037(18)
    O2W 0.023(2) 0.035(3) 0.028(2) -0.0041(18) 0.0029(18) -0.0072(19)
    C4 0.024(3) 0.015(3) 0.015(3) -0.003(2) 0.007(2) 0.002(2)
    O4 0.030(2) 0.019(2) 0.019(2) 0.0003(17) 0.0081(17) -0.0012(16)
    O3 0.024(2) 0.025(2) 0.032(2) 0.0055(18) -0.0039(18) -0.0061(19)
_geom_special_details
;
;
loop_
    _geom_bond_atom_site_label_1
    _geom_bond_atom_site_label_2
    _geom_bond_site_symmetry_2
    _geom_bond_distance
    _geom_bond_publ_flag
    Eu1 O4 2_755 2.374(4) ?
    Eu1 O2W . 2.387(4) ?
    Eu1 O3W . 2.427(4) ?
    Eu1 O8 2_765 2.434(4) ?
    Eu1 O1W . 2.439(4) ?
    Eu1 O1 . 2.474(4) ?
    Eu1 O2 . 2.518(4) ?
    Eu1 O8 . 2.607(4) ?
    S3 O6 . 1.451(4) ?
    S3 O5 . 1.470(4) ?
    S3 O7 . 1.493(4) ?
    S3 O8 . 1.502(4) ?
    O1 C1 . 1.256(7) ?
    O2 C1 . 1.252(7) ?
    N1 C8 . 1.319(8) ?
    N1 C6 . 1.390(8) ?
    N1 H1A . 0.86(8) ?
    N2 C8 . 1.322(8) ?
    N2 C7 . 1.392(7) ?
    N2 H2 . 0.8600 ?
    C1 C2 . 1.517(8) ?
    C2 C9 . 1.387(8) ?
    C2 C3 . 1.426(8) ?
    C3 C5 . 1.375(8) ?
    C3 C4 . 1.510(8) ?
    C5 C6 . 1.392(8) ?
    C5 H5 . 0.9300 ?
    C6 C7 . 1.392(9) ?
    C7 C9 . 1.381(8) ?
    C8 H8 . 0.9300 ?
    C9 H9 . 0.9300 ?
    O4W H8W . 0.8415 ?
    O4W H7W . 0.8612 ?
    O6W H11W . 0.8423 ?
    O6W H12W . 0.8471 ?
    O5W H9W . 0.8390 ?
    O5W H10W . 0.8403 ?
    O3W H5W . 0.8408 ?
    O3W H6W . 0.8534 ?
    O1W H2W . 0.8393 ?
    O1W H1W . 0.8396 ?
    O2W H4W . 0.8507 ?
    O2W H3W . 0.8434 ?
    C4 O3 . 1.235(7) ?
    C4 O4 . 1.272(7) ?
loop_
    _geom_angle_atom_site_label_1
    _geom_angle_atom_site_label_2
    _geom_angle_atom_site_label_3
    _geom_angle_site_symmetry_1
    _geom_angle_site_symmetry_3
    _geom_angle
    _geom_angle_publ_flag
    O4 Eu1 O2W 2_755 . 140.91(14) ?
    O4 Eu1 O3W 2_755 . 76.22(15) ?
    O2W Eu1 O3W . . 71.09(15) ?
    O4 Eu1 O8 2_755 2_765 81.63(13) ?
    O2W Eu1 O8 . 2_765 137.26(14) ?
    O3W Eu1 O8 . 2_765 143.77(14) ?
    O4 Eu1 O1W 2_755 . 140.46(14) ?
    O2W Eu1 O1W . . 69.33(15) ?
    O3W Eu1 O1W . . 140.36(14) ?
    O8 Eu1 O1W 2_765 . 71.68(14) ?
    O4 Eu1 O1 2_755 . 126.79(14) ?
    O2W Eu1 O1 . . 75.86(15) ?
    O3W Eu1 O1 . . 92.05(14) ?
    O8 Eu1 O1 2_765 . 78.65(13) ?
    O1W Eu1 O1 . . 76.39(14) ?
    O4 Eu1 O2 2_755 . 75.47(14) ?
    O2W Eu1 O2 . . 111.08(15) ?
    O3W Eu1 O2 . . 69.40(14) ?
    O8 Eu1 O2 2_765 . 77.54(13) ?
    O1W Eu1 O2 . . 124.10(14) ?
    O1 Eu1 O2 . . 52.20(13) ?
    O4 Eu1 O8 2_755 . 71.41(13) ?
    O2W Eu1 O8 . . 116.64(14) ?
    O3W Eu1 O8 . . 131.57(13) ?
    O8 Eu1 O8 2_765 . 64.15(14) ?
    O1W Eu1 O8 . . 70.87(13) ?
    O1 Eu1 O8 . . 136.26(13) ?
    O2 Eu1 O8 . . 131.95(13) ?
    O4 Eu1 Eu1 2_755 2_765 73.90(10) ?
    O2W Eu1 Eu1 . 2_765 133.79(11) ?
    O3W Eu1 Eu1 . 2_765 149.81(11) ?
    O8 Eu1 Eu1 2_765 2_765 33.30(9) ?
    O1W Eu1 Eu1 . 2_765 67.72(10) ?
    O1 Eu1 Eu1 . 2_765 109.19(10) ?
    O2 Eu1 Eu1 . 2_765 106.55(10) ?
    O8 Eu1 Eu1 . 2_765 30.84(8) ?
    O6 S3 O5 . . 111.0(3) ?
    O6 S3 O7 . . 112.3(3) ?
    O5 S3 O7 . . 109.6(3) ?
    O6 S3 O8 . . 110.1(3) ?
    O5 S3 O8 . . 110.2(2) ?
    O7 S3 O8 . . 103.5(2) ?
    C1 O1 Eu1 . . 93.8(3) ?
    C1 O2 Eu1 . . 91.8(3) ?
    S3 O8 Eu1 . 2_765 146.0(2) ?
    S3 O8 Eu1 . . 97.84(18) ?
    Eu1 O8 Eu1 2_765 . 115.85(14) ?
    C8 N1 C6 . . 108.3(5) ?
    C8 N1 H1A . . 127(5) ?
    C6 N1 H1A . . 124(5) ?
    C8 N2 C7 . . 108.3(5) ?
    C8 N2 H2 . . 125.8 ?
    C7 N2 H2 . . 125.8 ?
    O2 C1 O1 . . 122.2(5) ?
    O2 C1 C2 . . 118.8(5) ?
    O1 C1 C2 . . 119.0(5) ?
    C9 C2 C3 . . 121.4(5) ?
    C9 C2 C1 . . 119.3(5) ?
    C3 C2 C1 . . 119.1(5) ?
    C5 C3 C2 . . 121.3(5) ?
    C5 C3 C4 . . 119.1(5) ?
    C2 C3 C4 . . 119.1(5) ?
    C3 C5 C6 . . 116.7(5) ?
    C3 C5 H5 . . 121.6 ?
    C6 C5 H5 . . 121.6 ?
    N1 C6 C5 . . 131.7(6) ?
    N1 C6 C7 . . 106.4(5) ?
    C5 C6 C7 . . 121.8(5) ?
    C9 C7 N2 . . 131.6(6) ?
    C9 C7 C6 . . 122.3(5) ?
    N2 C7 C6 . . 106.2(5) ?
    N1 C8 N2 . . 110.7(5) ?
    N1 C8 H8 . . 124.6 ?
    N2 C8 H8 . . 124.6 ?
    C7 C9 C2 . . 116.4(5) ?
    C7 C9 H9 . . 121.8 ?
    C2 C9 H9 . . 121.8 ?
    H8W O4W H7W . . 104.3 ?
    H11W O6W H12W . . 105.6 ?
    H9W O5W H10W . . 101.4 ?
    Eu1 O3W H5W . . 132.6 ?
    Eu1 O3W H6W . . 122.9 ?
    H5W O3W H6W . . 104.1 ?
    Eu1 O1W H2W . . 135.5 ?
    Eu1 O1W H1W . . 120.5 ?
    H2W O1W H1W . . 101.5 ?
    Eu1 O2W H4W . . 128.4 ?
    Eu1 O2W H3W . . 128.4 ?
    H4W O2W H3W . . 103.2 ?
    O3 C4 O4 . . 125.0(5) ?
    O3 C4 C3 . . 116.9(5) ?
    O4 C4 C3 . . 117.9(5) ?
    C4 O4 Eu1 . 2_755 135.3(4) ?
loop_
    _geom_hbond_atom_site_label_D
    _geom_hbond_atom_site_label_H
    _geom_hbond_atom_site_label_A
    _geom_hbond_site_symmetry_A
    _geom_hbond_distance_DH
    _geom_hbond_distance_HA
    _geom_hbond_distance_DA
    _geom_hbond_angle_DHA
    O1W H1W O4 1_565 0.84 1.90 2.717(6) 165
    O1W H2W O7 2_665 0.84 2.24 3.049(6) 163
    O2W H3W O5 2_665 0.84 1.96 2.775(6) 162
    O2W H4W O3 2_655 0.85 1.85 2.659(6) 159
    O3W H5W O4W 2_655 0.84 2.07 2.810(6) 146
    O3W H6W O2 2_755 0.85 2.10 2.864(6) 149
    O4W H7W O5 2_665 0.86 2.34 3.045(6) 139
    O4W H8W O1 . 0.84 2.04 2.869(6) 168
    O5W H9W O6W . 0.84 2.03 2.864(8) 171
    O5W H10W O6 1_556 0.84 2.01 2.790(7) 154
    O6W H11W O6 2_765 0.84 2.37 3.165(8) 158
    O6W H12W O5 2_665 0.85 2.20 2.895(7) 139
    O6W H12W O1W . 0.85 2.46 3.060(7) 129
    N1 H1A O5W 2_756 0.86(8) 1.96(8) 2.752(8) 153(7)
    N1 H1A O4W 2_756 0.86(8) 2.48(8) 2.989(7) 119(6)
    N2 H2 O6W 2_766 0.86 1.91 2.734(7) 161
